# Supplementary material for: β-Hydroxy-β-methylbutyrate (HMB) Counteracts Atrophy and Restores Circadian Rhythms in Myotubes
Source: Int J Mol Sci. 2026 Jul 10;27(14):6189. doi: 10.3390/ijms27146189 (PMC13410136; doi:10.3390/ijms27146189)
Supplement: Supplementary file 1 [file ijms-27-06189-s001.zip]

Archive with 1 entries (1 files):
- ijms-4307976-supplementary.pdf
